# Supplementary material for: An Optimized Workflow for the Discovery of New Antimicrobial Compounds Targeting Bacterial RNA Polymerase Complex Formation
Source: Antibiotics (Basel). 2022 Oct 21;11(10):1449. doi: 10.3390/antibiotics11101449 (PMC9598883; doi:10.3390/antibiotics11101449)
Supplement: Supplementary file 1 [file antibiotics-11-01449-s001.zip]

Archive with 1 entries (1 files):
- antibiotics-1971715-supplementary.pdf
